# Supplementary material for: S. mansoni -derived omega-1 prevents OVA-specific allergic airway inflammation via hampering of cDC2 migration
Source: PLoS Pathog. 2024 Aug 26;20(8):e1012457. doi: 10.1371/journal.ppat.1012457 (PMC11379383; doi:10.1371/journal.ppat.1012457)
Supplement: S1 Data — Values used to generate the graphics displayed in all figures in the current manuscript. (XLSX) [file ppat.1012457.s006.xlsx]

## Sheet: Figure 1
A																C
	0.18	1.7	0.22	0.26		0.000681	1.258	0.06006	0.10608		0.378222	74	27.3	40.8			Macrophages	0.17756	0.31104	0.1902		0.07973	0.04841	0.04048		0.0272	0.062634	0.03835	0.047912	0.027216	0.03952	0.035328	0.09248	0.07458	0.1496	0.049632		0.021	0.009	0.011	0.031	0.02	0.039	0.013	0.04		0.12056	0.1816	0.0896
	0.32	2.86	0.4	0.34		0.001184	2.1736	0.1596	0.2312		0.37	76	39.9	68			DCs	0.000718	0.000992	0.001		0.0007	0.0003	0.00024		0.02839	0.055198	0.018762	0.02544	0.027552	0.032984	0.020224	0.00884	0.00869	0.006776	0.030624		0.006	0.001	0.002	0.006	0.006	0.011	0.007	0.008		0.001298	0.00408	0.0028
	0.2	1.18	0.28	4.12		0.00098	0.86966	0.13944	3.16828		0.49	73.7	49.8	76.9			Monocytes	0.000169	0.00015	0.000106						0.07735	0.151866	0.029264	0.087556	0.051156	0.109744	0.064512	0.026384	0.02079	0.008624	0.059664											0.003036	0.0038	0.00336
		2.12	1.5	2.58			1.67692	1.1775	2.07432			79.1	78.5	80.4			Neutrophils	0.000258	0.000608	0.00082		0.00032	0.00014	0.00012		0.09044	0.088374	0.095344	0.051516	0.1176	0.1026	0.15616	0.07004	0.06248	0.04004	0.033		0.04687	0.01105	0.0316	0.04086	0.0209	0.0688	0.04976	0.10592		0.006182	0.01844	0.013496
		0.84	0.76	3.24			0.45528	0.532	2.5272			54.2	70	78			T cells	0.00103	0.001568	0.00138		0.000431	0.000192	0.000198		0.11815	0.151294	0.06077	0.121688	0.076692	0.107312	0.093312	0.051408	0.05027	0.04708	0.117744		0.028458	0.006305	0.01475	0.024975	0.031758	0.051948	0.047058	0.04807		0.008536	0.01436	0.014308
		1.52	0.84	0.26			1.01992	0.64176	0.14872			67.1	76.4	57.2			B cells	3.68e-06	9.02e-06	3.28e-06		8.4e-05	2.9e-05	2.8e-05		0.00289	0.00715	0.002124	0.004028	0.001848	0.002432	0.003072	0.000816	0.000517	0.00015	0.003696		0.004154	0.000663	0.00115	0.00234	0.003685	0.003024	0.003906	0.00368		0.000106	0.000184	0.000504
		1.28	0.24	0.18			0.82816	0.04176	0.0981			64.7	17.4	54.5
		0.68					0.3978					58.5					Alv Mph	0.020544	0.015225	0.018212		0.066	0.08	0.074	0.058		0.006765	0.002261	0.007068	0.005929	0.00321	0.0031	0.005328	0.0057	0.007316	0.010269	0.003528		0.028	0.021	0.024	0.018	0.03	0.019		0.012243	0.012122	0.010792	0.009159
		1.1					0.8371					76.1					Int Mph	0.002688	0.00224	0.002697		0.006	0.009	0.008	0.006		0.098175	0.06426	0.032034	0.07381	0.066447	0.054312	0.061494	0.03192	0.019096	0.015246	0.060858		0.168	0.454	0.144	0.101	0.066	0.353		0.016478	0.009512	0.015336	0.05547
		0.88					0.60632					68.9					Int Mph	0.00128	0.001085	0.001247		0.004	0.006	0.007	0.004		0.011385	0.007616	0.00627	0.007986	0.012091	0.01364	0.009324	0.007828	0.005208	0.00504	0.004788		0.035	0.063	0.029	0.019	0.012	0.091		0.005929	0.003074	0.005112	0.007353
		2.64					2.25984					85.6					DCs	0.00688	0.005635	0.006496		0.036	0.037	0.036	0.023		0.044385	0.031892	0.023142	0.034001	0.029104	0.026908	0.033189	0.022268	0.01302	0.013608	0.028854		0.158	0.26	0.116	0.102	0.068	0.141		0.020097	0.011774	0.019525	0.043602
																	Monocytes	0.008064	0.00798	0.006148		0.035	0.042	0.041	0.027		0.03201	0.026775	0.032604	0.028798	0.025145	0.02852	0.024087	0.0228	0.017298	0.017451	0.018522		0.233	0.189	0.12	0.119	0.089	0.153		0.024794	0.01479	0.01917	0.017157
	0.088	0.62	0.18	0.45		0.000942	0.46252	0.12294	0.634425		0.15	67.5	30.8	56			Neutrophils	0.026	0.03	0.02		0.084	0.127	0.085	0.059		0.16	0.12	0.131	0.089	0.11	0.129	0.11	0.08	0.068	0.057	0.065		0.429	0.273	0.251	0.174	0.129	0.363		0.065	0.052	0.062	0.085
	0.052	0.13	0.14	0.825		0.000177	0.09269	0.0616	0.511485		0.38	58.8	34.4	76.3			T Cells	0.072	0.066	0.061		0.09	0.145	0.129	0.116		0.274	0.177	0.154	0.178	0.168	0.184	0.184	0.116	0.089	0.087	0.151		0.213	0.437	0.27	0.228	0.141	0.353		0.156	0.115	0.141	0.194
	0.044	0.5	0.13	0.645		0.000444	0.4135	0.0559	0.22875		3.33	74.7	0.61	48.7			B Cells	0.108	0.136	0.106		0.216	0.257	0.209	0.207		0.289	0.182	0.201	0.2	0.146	0.182	0.159	0.123	0.141	0.168	0.165		0.203	0.347	0.212	0.217	0.166	0.318		0.244	0.189	0.172	0.186
		0.45	0.59	0.375			0.3159	0.42893	0.485835		0.06	62.6	28.8	25.8
		0.67	0.27	0.735			0.53801	0.20223	0.1221			64.4	61
		1.08	0.16	0.33			0.8316	0.02288	0.16335
		0.93	0.15	0.225			0.73656	0.0828
		1.15	0.19				0.86135	0.03325
B
	0.32	1.65	0.77	0.67		0.018	0.497	0.13	0.144		5.59	30.1	16.9	21.5
	0.35	1.19	0.58	0.53		0.029	0.427	0.108	0.156		8.22	35.9	18.6	29.5
	0.29	1.14	0.71	1.59		0.014	0.409	0.162	0.623		4.86	35.9	22.8	39.2
		1.21	1.29	1.89			0.421	0.167	0.879			34.8	39.7	46.5
		1.07	0.74	2.33			0.342	0.253	1.046			32	22.6	44.9
		1.24	0.86	0.65			0.436	0.069	0.199			35.2	29.4	30.6
		1.11	0.68	0.91			0.347		0.181			31.3	10.2	19.9
		0.76					0.245					32.3
		0.62					0.172					27.8
		0.63					0.169					26.9
		1.26					0.643					51
	0.7	3.375	0.525	1.35		0.06258	1.5255	0.1029	0.48465		8.94	45.2	19.6	35.9
	0.9	4.125	0.775	2.575		0.07353	1.59225	0.21855	1.21025		8.17	38.6	28.2	47
	0.825	2.35	1	1.475		0.07871	0.88125	0.332	0.39678		9.54	37.5	33.2	26.9
	0.65	2.15	0.55	2.65		0.03374	0.8944	0.06105	1.11035		5.19	41.6	11.1	41.9
		1.25	1.4				0.35625	0.3948				28.5	28.2
		3.525	1.175				1.34303	0.3478				38.1	29.6
			1.1					0.1419					12.9
D											E											F
	0	0.4	5.6	0		0.7	90.6	9.4	9.4			6.4	1403.3	2.4	15.6		4.4	8.6	2	0			6.4	49.3	44.2	61.6		3	217.8	37.3	668.9
	0	0.8	0	0.6		0	14.7	1.1	23.7			2.5	629.7	4.7	40.2		4.4	6.7	0	0			2.4	5.1	74.8	74.8		18.2	9.1	636.8	636.8
	0.2	2.2	0	0		2.4	11	1.3	43.4			3.5	749.3	9	87.3		4.1	14	7.4	11.4			6.4	85.7	154.2	117.4		14.7	58.3	2500	68.4
		0	1.1	1.6			27.5	21.9	52.4				1015.7	2.6	75.5			3.8	0	0.2				17.3	31.7	8.8			35.9	138.4	10.6
		0	1.6	0.6			125.6	4.5	78.5				25.5	41.5	0			6.6	0	0				27.9	154.2	2.3			25.2	879.8	0
		3	0.8	1.3			37.6	8.5	0.3				405	153.6	41.5			3.1	9	0				20	230.9	46.9			29.6	1194.5	55.7
		1.3	0	0			75.1	0.6	28.6				26.2	13.9	16.9			3.2	5.9	6.8				5.2	72.5	174.1			0	870.8	21.4
		0					91						11.3					0						5.1					0
		2.2					15.1						27.9					0						12.8					8.6
		0					8						264.5					0						11.3					0
		0					7.3						72.5											0					0
	1.2	10.9	1.1	0.6		0	57.5	2.9	12.6			0	731.1	92.2	169.4		0.3	1.2	1.2	0.9			2.8	27.6	145.2	12.4		0	48.3	152.5	9
	4.1	0	0	0.5		0.5	12.3	0.7	17.5			0	206.5	1.5	662.6		0	0.6	0	1			0	7.6	26.5	42.3		0	0	32.4	3.4
	4.5	0	2.2	0		0.5	27.8	1.5	5.8			4.8	88.4	10.4	415.7		0	0.3	0	1.7			0.8	20.9	283.3	14.4		0	7.8	557.3	2
		0.2	0.1	1.7			11.8	15.1	9.5				684.6	50.8	95.9			3.6	0.1	0.1				24.3	26.2	42.3			42.9	21.5	8.5
		0	4.5	0			7.2	11.5	52.6				162.4	2.4	5.1			0.9	0	0				14.1	109.6	5.9			3.1	435.6	2.2
		0	0.6	0			0	0	3.6				15.8	4.4	150.6			0	0.3	0.6				4.4	11.9	37.9			0.1	16.2	4.9
		0.7	0	1.3			1.3	1.3	10.7				509.7	17.3	190.8			2.2	0	1.4				19	103.1	17.1			4.5	71.2	0.2
		0.8	0				1.2	0					1442.3	13.9				3.2	0.5					40.9	314.1				12.1	274.2
	0.1	28.9	0.7	5.6		0.1	28.9	0.7	5.6			0	6186.3	2.6	7.9		1.6	1794.7	1.6	4.8			3.6	959.5	132.4	63.6		15.2	396.2	77.6	64.1
	0.5	22.8	0.5	1.7		0.5	22.8	0.5	1.7			1.6	2931.6	0	148.4		4.6	935.3	3.9	105.1			0	57.1	155.1	155.1		6.5	20.2	74.1	74.1
	0	12.3	1.5	9.5		0	12.3	1.5	9.5			0	4854.8	8.2	438.9		3	1204.4	0	76.8			0	41.8	310.1	407.4		1.6	53.8	179.2	203.8
		11.7	5.7	59.5			11.7	5.7	59.5				4124.3	0.1	381			742.2	1.8	95.1				42.8	26.8	38.7			20.6	28	47.7
		95.2	0.5	69.6			95.2	0.5	69.6				95.2	179.3	3.2			36.9	53.9	9.6				18.4	675.3	3.5			32.9	366	4.3
		21.1	1.8	0.8			21.1	1.8	0.8				3236.6	815	99.5			630	143	24.8				110.5	877.9	129.8			47.8	362.6	81.8
		41.3	0.1	0.9			41.3	0.1	0.9				90.2	1.3	4			25.2	2.1	11.5				0	60.9	349.3			2.9	16	171.2
		4.7					4.7						8.4					10.6						4.5					4.7
		5.9					5.9						65.6					26.1						80.6					26.9
		2.7					2.7						1835					126.5						47.2					26.8
		13.9					13.9						403.8					183.7						0					3.9
	0	57.5	2.9	12.6		0	57.5	2.9	12.6			0	2650.4	233.2	1087.6		1	992.9	73.3	178.4			2.8	73.7	433.4	41.9		1	51.5	234.7	18.7
	0.5	12.3	0.7	17.5		0.5	12.3	0.7	17.5			0	1301	6	4569.4		0	222.2	2.2	805.9			0	5.4	25.1	173.5		0.9	4.5	13.1	65.7
	0.5	27.8	1.5	5.8		0.5	27.8	1.5	5.8			0.6	529.1	16.7	1778.5		0.6	138.8	2.8	353.1			0.8	466.1	677.5	12.2		1	201.4	360.5	10.6
		11.8	15.1	9.5			11.8	15.1	9.5				3407.3	204.7	392.1			705.3	28.7	64.7				358.7	61.3	65.7			168.1	40	24.4
		7.2	11.5	52.6			7.2	11.5	52.6				788.7	0	21.1			105.5	0.6	6.1				33.7	627	14.1			7.4	341.4	8.5
		0	0	3.6			0	0	3.6				60	0.6	357.6			24.9	0	96.6				1.5	6	32.4			1.4	4.5	24.5
		1.3	1.3	10.7			1.3	1.3	10.7				3331.5	30.5	1053			805.4	3.7	244.1				276.3	117.8	36.1			131.4	97.5	30.5
		1.2	0				1.2	0					9287.7	12.1				1518.2	2.3					655.2	605.9				268	382.1
G												H
	0.59	4.5	2.16	1.66		26.3	10.9	16	17				0.0471	2.8704	1.8876	2.1518
	0.71	3.45	1.55	2.97		24.4	8.76	14.6	16.2				0.0467	3.0953	2.9036	2.3686
	0.72	3.74	2.85	5.46		27.5	12.2	14.9	14.8				0.061	2.741	2.7124	3.0848
		3.61	3.49	5.38			9.53	11.4	6.92					2.839	2.4353	2.2105
		4.85	2.86	5.23			10.4	13	7.7					1.2371	2.4646	2.5912
		5.07	2.99	4.07			10.4	17.3	18.5					1.4326	2.8485	2.6799
		4.35	1.78	3.28			10.4	18.7	19.1					0.7025	2.1763	1.745
		3.91					15.8							0.8131
		5.48					13.8							2.6926
		2.42					18.9							2.8562
		4.89					7.93							2.3325
	2.16	4.33	3.55	6.28		44.7	26	38.6	28.9				0.061	1.0909	0.9803	1.0833
	1.63	7.67	3.04	6.73		38.7	31.4	53.6	25.8				0.0474	1.0506	1.0753	1.0857
	1.52	8.91	2.61	5.61		36.2	24.1	44.7	37.8				0.0485	1.0488	0.8345	1.1017
	2.17	7.01	1.69	5.43		47	30.3	52.4	28.1				0.0668	1.0936	0.6258	1.1207
		4.56	4.75				36.8	36						1.075	1.1036
		8.5	4.38				21.7	44.8						0.9048	1.0276
			2.44					48.3							0.2194
	0.73	21.2	4.09	7.85		1.52	3.33	1.06	2.53				0.0472	0.2081	1.1178	0.369
	6.29	32.8	5.59	13.6		2.61	7.17	1.89	2.78				0.0503	2.2245	0.1802	0.3157
	2.61	22.6	11.9	14.5		1.95	3.17	5.06	3.33				0.0654	1.5785	1.5537	1.4832
		33	11.3	34			5.34	5.79	6.94					0.5924	0.6441	0.5876
		29	9.22	39			3.53	1.91	5.05					0.324	0.2149	3.4524
		32.8	9.55	12.1			4.1	2.93	4.33					0.3028	0.4799	0.5891
		26.1	5.06	7.76			3.79	2.45	2.59					0.1686	0.1233	0.9118
		17.6					3.5							0.3726
		11.2					2.75							0.6806
		7.56					2.2							0.6233
		45.2					5.42							1.1482
	2.27	7.57	5.42	17.5		4.2	5.12	5.17	8.69				0.0425	0.2657	0.146	1.0969
	4.37	10.8	4.15	16.8		5.56	8.51	3.61	7.11				0.0492	0.438	0.162	0.9676
	3.24	14.3	5.98	9.9		7.09	9.42	5.89	6.91				0.0598	0.1088	0.1717	0.5586
	3.92	15.9	2.44	14		6.26	9.22	3.87	7.49				0.0616	0.7452	0.0612	0.4911
		7.15	6.66				4.53	4.71						0.2364	0.3013
		22.6	7.41				13	5.06						0.1492	0.215
			5.53					4.98							0.0626
I								J
	0	2	3	1
	0	3	1.5	3.5				Resistance
	0.5	3.5	2	1.5					Baseline	0.778446	0.8212	0.717864		0.970992	0.985955	0.868358	0.919731	1.25727	0.798709	0.934995		0.648157	0.948423	0.89346	0.886772	0.757144	0.799757	0.736237		0.933319	0.796017	0.932578	0.914891	0.900672
		2.5	1.5	4					0	0.756551	0.801362	0.706995		0.929918	0.985122	0.846592	0.864758	1.42996	0.77977	0.873888		0.625369	0.871372	0.879974	0.839838	0.77759	0.748059	0.737294		1.31631	0.788996	0.894227	0.920325	0.917022
		2.5	1.5	3					1.56	0.794824	0.834237	0.715811		1.0341	1.00623	0.892496	0.853218	1.94633	0.790986	0.912838		0.638959	0.888292	1.0203	0.850008	0.87976	0.776767	0.842116		0.966044	0.841452	0.958726	0.961087	0.932848
		3	1.5	2.5					6.25	1.00677	1.43111	0.746302		1.28999	1.30341	1.10836	0.912785	2.26044	0.850993	1.06173		0.806529	1.21697	1.26393	0.953287	0.978751	0.816116	0.979783		1.20774	0.988824	1.13232	1.12227	1.06854
		2	2	1.5					25	0.993476	1.05687	0.978414		1.88406	1.68467	1.35013	1.13495	3.47676	1.13053	1.44618		0.908138	1.4513	2,38954135*	1.18423	1.37054	0.957535	1.16858		1.67059	1.24155	1.66956	1.54744	1.37698
			0						50	1.03462	1.85554	0.859645		2.09321	2.0347	1.42971	1.32657	3.83906	1.2702	1.47016		1.09886	1.30478	1.79112	1.25524	1.20629	0.935372	1.17208		1.72837	1.24021	1.76075	1.62447	1.53273
	0	1	0	1				Elastance
	0	2	1	1					Baseline	32.6607	39.5912	33.102		48.4302	49.3049	41.6977	44.0841	55.1042	35.5019	45.3773		36.1805	42.3131	40.3191	44.7619	33.5674	34.5277	33.1097		40.3845	34.4076	44.8755	45.3172	42.7877
	0	2.5	1.5	1					0	32.1312	39.5185	33.1054		47.5741	49.7631	41.0819	43.4186	55.1362	35.1847	44.0299		34.3417	42.096	40.3903	43.9638	33.6585	34.1695	33.0883		41.072	34.3047	44.0361	45.3584	42.7521
		2.5	1.5	2					1.56	32.3503	39.899	33.2168		48.5906	50.3626	41.1672	43.092	56.1054	35.2399	44.1665		33.8647	42.2551	41.5848	43.7511	33.7294	34.4535	33.7072		40.0298	34.5284	44.1115	45.5384	43.0101
		3	2	3.5					6.25	33.3654	43.4612	33.3497		50.0082	52.4356	42.3577	43.303	52.7182	35.6751	45.2117		34.3967	43.8642	43.4001	44.2636	34.1898	34.693	34.3946		39.8026	35.11	45.4209	46.5092	44.2416
		3	2	4					25	33.0921	41.2226	34.3015		52.9638	55.5175	45.1818	45.0196	63.5518	37.1864	47.4373		34.5422	45.4767	50.2836	45.3748	35.7744	35.1787	34.98		44.6784	36.7274	48.5775	48.4998	45.9677
		3	2						50	33.4955	44.4148	33.7938		62.3349	63.7091	44.5902	45.3956	77.4301	41.0549	47.5549		38.4054	44.6033	47.9231	45.637	36.417	35.2415	36.2596		44.1149	38.6342	50.6512	51.0962	53.4743
		3.5
		3.5
		3.5
		4
	0	3	2	2
	0	3	1	3
	0	0	3	1
		2	1	2
		4	0
		3	1
		2	1
[truncated: 25 more columns]

## Sheet: Figure 2
						B
							Clusters	logFC	FDR			logFC	FDR
							PG_05	2.88135	4.44169e-30		PG_05	2.31287	4.07661e-17
							PG_02	-2.26164	3.80358e-28		PG_09	2.31431	7.12752e-12
							PG_10	2.4148	4.41044e-26		PG_10	1.8808	5.11199e-11
							PG_09	3.3266	4.9452e-26		PG_08	2.3508	5.92627e-08
							PG_16	-2.02516	5.2678e-21		PG_03	-0.919837	4.10941e-06
							PG_08	2.59292	8.63055e-11		PG_18	1.01617	4.05541e-05
							PG_03	-1.25246	8.63055e-11		PG_02	-1.1717	4.08275e-05
							PG_13	-1.2797	5.99033e-09		PG_15	0.97689	0.000678953
							PG_18	1.27621	1.23504e-07		PG_19	-0.586746	0.00314048
							PG_15	1.1874	2.36126e-07		PG_12	0.652927	0.00447346
							PG_12	1.08304	6.67815e-07		PG_07	0.644259	0.00904447
							PG_11	-0.87791	1.58866e-06		PG_06	0.422109	0.0187461
							PG_07	0.860567	8.88461e-05		PG_16	-0.722582	0.0308161
							PG_19	-0.701445	0.00106859		PG_04	0.340078	0.0866169
							PG_17	-0.735743	0.00246043		PG_14	-0.301202	0.10378
							PG_06	0.523976	0.0072647		PG_11	-0.261865	0.190622
							PG_04	0.406613	0.0267666		PG_17	0.253447	0.373175
							PG_14	-0.270097	0.189367		PG_13	-0.22334	0.407702
							PG_01	0.024297	0.899074		PG_01	-0.128382	0.519875
								logFC	FDR			logFC	FDR
							PG_05	2.51086	4.54917e-35		PG_13	1.05668	2.68474e-05
							PG_10	2.21547	9.83441e-27		PG_16	1.30211	6.75151e-05
							PG_09	2.7048	4.56694e-23		PG_02	1.08975	6.75965e-05
							PG_02	-1.93147	1.23363e-21		PG_09	-1.0111	0.000292256
							PG_16	-2.07012	5.7331e-14		PG_17	0.989879	0.000370391
							PG_18	1.60577	5.89387e-14		PG_11	0.616098	0.00136926
							PG_07	1.18221	2.89502e-11		PG_10	-0.533507	0.0245881
							PG_08	2.68488	2.89502e-11		PG_05	-0.568204	0.0278404
							PG_12	1.11942	3.08991e-11		PG_12	-0.43026	0.0757834
							PG_11	-1.01107	4.50293e-08		PG_03	0.332611	0.103968
							PG_03	-1.09512	7.07961e-07		PG_18	-0.259794	0.378319
							PG_17	-1.01283	9.65996e-06		PG_15	-0.208838	0.462619
							PG_13	-1.20044	0.000106696		PG_07	-0.216449	0.462619
							PG_04	0.558335	0.000122329		PG_08	-0.241302	0.508283
							PG_06	0.627362	0.00094363		PG_01	-0.152743	0.523471
							PG_19	-0.608566	0.00516863		PG_19	0.113993	0.607831
							PG_15	0.553137	0.0110303		PG_06	-0.101974	0.607831
							PG_01	0.229601	0.109682		PG_04	-0.0666411	0.72842
							PG_14	-0.0996558	0.54485		PG_14	-0.0312978	0.86372
C
	PG_05	1.1	1.37	1.3	1.3		8.23	12.8	9.86	6.55	6.73	11.9		6.46	8.98	6.21	3.62	6.04	8.19	4.6		6.46	8.73	5.65	8.07
	PG_09	0.504	1.11	1.06	0.912		7.72	16	8.3	7.26	5.97	8.57		3.88	8.12	3.81	2.74	3.63	4.83	4.09		5.39	5.87	4.62	7.39
	PG_10	1.11	1.72	1.03	1.62		6.37	7.53	9.2	7.05	5.87	7.89		5.41	6.9	4.69	3.04	5.37	6.54	3.42		6.04	6.92	6.06	6.48
D
	Clusters	CD80	CD86	MHCII	CD103	CD172a	CD206	CCR7	XCR1	CD40	CD11b
	PG_01	996.81	1128.43	59894	1382.38	25531	3225.86	207.6	137.252	6517.38	50033.1
	PG_02	1008.44	4822.43	20138.6	95707.3	1308.19	773.395	-184.2	75282.5	3881.24	1721.9
	PG_03	-100.916	6005.33	41954.5	865.762	13077.3	1161.71	5854.48	1198.43	17452.9	30318.3
	PG_04	341.438	4211.24	51895.5	948.048	14832.4	1474.1	1263.19	404.19	8404.62	28899.1
	PG_05	3037.05	15803.5	141321	2014.24	21497	1471.67	2292.81	680.476	17100.3	33650.3
	PG_06	4152.67	2271.33	63643.1	2451.71	26879.5	1433.55	998.095	622.524	7646.81	49193.3
	PG_07	-324.019	2297.9	19577.7	496.286	5244.33	948	748	237.762	4362.05	10728
	PG_08	10795.7	7037.81	63440.2	1720.95	12197.2	908.381	1241.14	407.19	8737.05	25125.9
	PG_09	7330.43	31161.2	150422	2257.24	15978.7	-216.886	7554.48	1126	23757.7	25159.7
	PG_10	556.49	9711.05	71802.8	776.095	6686.81	476.527	3224.48	714.571	14433.7	13358.7
	PG_11	1905.71	13523.8	65902.2	53451.4	722.619	-86.6752	6906.33	29238.6	17865.2	1886.95
	PG_12	181.119	703.524	35285.8	596.571	12629.1	1234.14	318.076	143.771	3841.76	27028.7
	PG_13	5907.9	6518.24	27190.9	165481	2366.9	1132.67	-2163	158200	4285.24	2139.33
	PG_14	264.133	4800.48	20103.4	17973.9	899.476	736.014	1108.95	13092.5	5485.19	2556.76
	PG_15	10724.8	44310.1	137563	51160.1	540.714	-2066.81	14552.2	20990.6	19328.9	1787.71
	PG_16	7531.67	6831.33	24341.6	129647	503.205	-1127.38	1571.05	68506.7	3459.24	1000.81
	PG_17	4556.24	21806.6	94586.4	129286	1498.95	-284.105	510.995	99825.1	8639.67	2240.05
	PG_18	2015.9	3112.29	54192.4	35192.8	23995.3	2743.19	-442	4150.62	10200.4	41334
	PG_19	1724.71	7868.76	73428.6	1027.86	16680.6	11132.4	5839.29	717.333	15243	35007.5
F											G
	0.89	0.4	0.52	0.37		1.2	2.77	2.56	2.58				1	2	3	4	5	6	7	8	9	10	11	12	13	14	15	16
	0.63	0.36	0.53	0.41		0.95	2.49	1.84	2.54			DCs	cDC2 CD206+	cDC2 CD206+	cDC2 CD206+	cDC2 CD206+	cDC2CD206-	cDC2CD206-	cDC2CD206-	cDC2CD206-	cDC1	cDC1	cDC1	cDC1	DN DCs	DN DCs	DN DCs	DN DCs
	0.98	0.28	0.53	0.45		1.24	1.86	2.66	3.37			OVA	PBS	OVA	OVA W1	OVA dW1	PBS	OVA	OVA W1	OVA dW1	PBS	OVA	OVA W1	OVA dW1	PBS	OVA	OVA W1	OVA dW1
		0.53	0.5	0.26			2.85	3.53	2.15			CD80	1326.75	1609.33	1965.57	1640.5	335.925	1493.33	1391.43	1330.25	1847.5	3069.83	3376.29	2658	34.15	716.833	694.429	524
		0.33	0.64	0.2			3.07	2.9	1.75			CD86	3132.25	5887	5128.57	4588.25	3579.25	5400	4524.14	4052.25	5668.75	8416	8137.71	7136.75	5009	7869.67	6808.71	5714.75
		0.3	0.65	0.3			2.16	3.2	1.73			MHC II	84499.5	65261.3	58381.4	61472.8	57053.2	62628.2	60433.4	55866.5	33377.2	28880.5	34232	24868.2	29432.5	32208.7	35451.6	23392
		0.43	0.47	0.38			3.22		2.32			CD172a	22600	16502.7	19733.9	16196.2	16275	15879.5	15560.1	15439.8	1051.75	1066.33	1162.43	1268.25	535.25	768.167	778.429	881
		0.44					3.07					CD206	10006.2	8860.33	9743.14	8589	1237.5	1132.17	1385.86	1604.75	-72.2	263.167	53.6286	782	235.2	161.833	423.857	593.25
		0.33					2.06					CCR7	2128.75	2548	2299	1917.75	2266.75	1497	1325.43	1331.25	453	1243.83	908.143	991.25	2416.75	3061.5	2322	2113.5
		0.35					2.11					XCR1	518.5	418	602	440.75	764.75	455	554.714	476.25	79616.2	59508.3	72317	60807.8	4612.5	3262.17	3802.43	2789
		0.36					2.18					CD40	3971.25	15172.7	8737.86	11910.2	5615.5	13084.3	9313.71	10884	1959	9961.67	5028.29	7635.5	5164	10063.8	7373.43	7858.25
												CD11b	92622	21410.7	37877.1	23406	67863.2	16711.2	29372.3	18631.2	1938.5	1817.17	1705.43	1914.5	3338.5	2256.67	2702.57	2613.5
	2.61	0.87	1.44	1.14		2.19	3.38	3.04	3.98
	2.13	0.99	1.57	0.7		1.7	4.83	3.98	3.23
	2.32	0.79	2.84	1.43		1.7	3.75	3.91	4.12
	1.63	0.88	2.33	0.67		1.65	3.47	2.03	3.32
		1.33	1.57				3.63	4.21
		0.74	1.52				2.92	4.35
			1.62					2.32
	0.25	0.1	0.11	0.15		0.13	0.22	0.19	0.2
	0.18	0.08	0.14	0.21		0.07	0.24	0.13	0.18
	0.16	0.08	0.14	0.1		0.12	0.22	0.2	0.18
		0.09	0.14	0.16			0.26	0.26	0.16
		0.07	0.16	0.09			0.24	0.22	0.12
		0.08	0.13	0.19			0.24	0.18	0.15
		0.08		0.14			0.24	0.078	0.15
		0.1					0.28
		0.1					0.19
		0.11					0.19
		0.15					0.2
	0.16	0.12	0.13	0.17		0.13	0.27	0.12	0.23
	0.19	0.16	0.18	0.14		0.11	0.26	0.24	0.24
	0.17	0.09	0.17	0.19		0.12	0.26	0.18	0.24
	0.18	0.13	0.11	0.08		0.12	0.21	0.11	0.18
		0.17	0.2				0.25	0.27
		0.09	0.15				0.22	0.29
			0.1					0.14

## Sheet: Figure 3
A						B
	93.7	0.76	0.14	0.86			9.42	23.2	25.5	30.2		38.6	29.3	24	29.3
	78.8	0.92	0.25	0.17			16.3	22.2	58.4	27.1		41.2	32.4	18.2	36.9
	92.6	0.73	0.89	0.51				32.6	43.6	20.7			33.2	35.1	27.5
		0.99	1	0.19				29	49.4	20.7			35.4	8.13	33
		1.09	0.26	0.36				24.7	33.4	21.8			43.5	27.1	29.9
		0.39	0.6	0.35				18.8	34.9	20.3			30	28.7	28
	87.5	2.04	1.59	0.94			18.5	26.1	49.9	24.7		39.5	26.3	31.6	30.8
	89.8	1.12	1.72	2.16			21.6	33.9	54.2	26.8		37.9	20.5	31.1	38.9
	88.7	1.05	1.9	1.59			21.5	30	59.1	31.3		35.1	18.1	16.5	33.7
		1.45	1.69	6.19				29.1	53.2	31.5			22.8	32.1	35.1
		1.29	1.41	3.14				28.3	48.7	31.7			24.3	34.4	32.9
		2.03	4.13	2.62				26.3	48.8	33.9			33.2	28.6	37
		1.63	1.38	2.11				30.7	48.2	28.8			31.2	32.8	34.5
	3.04	17.1	14.1	33.6			61	70.3	75.9	70.6		1.15	24.2	19	18.7
	1.8	13.8	44.3	17.2			57.9	67.4	81.5	62.9		1.3	30.7	6.13	17.1
	3.36	12.6	14.8	26.6				66.6	64.6	72.3		0.97	22.2	14.1	18
		15.9	45.8	22.3				64.5	91.7	66.9			24	17.9	14.3
		24.6	17.4	30.5				56.4	72.6	70.1			19.7	24.4	14
		22	21.7	19.6				69.7	71.1	71.8			25.5	16	18.5
	4.59	43	35.6	51.3			60	73	68	68.4		0.76	24.3	18	19.8
	7.15	44.2	33.6	51.4			61.7	79.1	68.4	60.2		0.83	29.1	17.9	22.3
	7.42	50.1	31.9	47.3			64.5	81.4	83	65.7		3.41	31.2	7.07	21.9
		45.9	33.3	35.2				76.8	67.1	64.2			31.8	17.9	20.6
		46	45.3	53.3				75	65.3	66.4			36	18.9	23.3
		54.2	33.8	52.6				66.1	70.9	62.2			31.3	20.1	19.4
		50.7	44.9	50.2				68.1	66.8	64.5			26.2	17.7	24.3
C								D
	5.31	24.1	6.32	4.02	39.5	22.7			0.83	2.56	0	1.59		0	21.1	47.6	37		0	1.47	3.41	2.88
	3.97	28.4	6.37	2.85	33.9	20.8			0	0	2.56	3.46		0	33.7	32.3	36.6		0	2.06	2.49	2.45
	9.1	30.3	5.2	2.8	50	17.6			0	4.15	3.38	1.69		0	27.6	35	22.7		0	0.9	6.2	2.7
	4.53	24.1	5.28	5.43	29.5	17.8			0	5.53	3.18	3.99		0		39.7	27.3		0	2.17	1.27	1.73
	2.7	22.1	4.46	2.8	24.4	19.3					2.2	3.9				37.6	28.1				2.48	1.98
	3.81	22.1	6.11	3.36	29.1	23.2					1.68	3.92				48.5	40				12.9	0.86
	3.51	21.4	3.88	3.43	19.4	16.3					0	3.7				57.1					2.78	7.5
	3.9	25.8	5	3.69	32	23.5					0					45.2					2.47
									0	5.31	2.66	7.54		0	24.1	53.7	44.5			6.32	10.4	9.4
										3.97	2.85	3.04			28.4	32.2	30			6.37	6.39	4.71
										9.1	2.1	4.2			30.3	53	27.6			5.2	6.78	4.65
										4.53	2.81	6.03			24.1	58.8	32.4			5.28	4.74	7.68
										2.7	3.93	7.51			22.1	58.4	35.2			4.46	6.25	6.47
										3.81	6.09				22.1	54.7				6.11	10.6
										3.51	2.27				21.4	63				3.88	12.5
										3.9	3.92				25.8	64				5	17.2
											2.05					65.1					8.75
									0	3.45	0	0		0	36.4	25.6	35.9		0.77	22.9	52.2	45.9
									0	1.22	2.12	2.52		0	11.8	25.8	45.1		1.64	9.38	63.3	45.3
									0	4.58	1.37	4.76		0	30.1	33.7	39.8		0.88	24	58.7	36.7
									0	5.03	2.04	4.06		0	36.6	50	42.9		4.65	35.1	45.4	31.3
											8.55	9.38				43	50				54	36.4
											0	6.98				57.4	52.8				67.8	37.8
											0	0				23.7	30.8				50.8	28.1
											0					46.8					47.7
									0	4.02	2.94	3.83		0	39.5	64.1	58.6		0	22.7	74.1	34.3
										2.85	6.52	2.76			33.9	41.3	45.8			20.8	31.8	16.4
										2.8	5.41	3			50	60.7	39.2			17.6	55.5	19.1
										5.43	7.62	2.02			29.5	77.4	56.4			17.8	56.1	20.2
										2.8	7.69	3.29			24.4	80.7	53.9			19.3	65.3	20.4
										3.36	9.09				29.1	78.6				23.2	61.1
										3.43	2.38				19.4	75.1				16.3	61.8
										3.69	3.12				32	69.3				23.5	74.1
																70.9					65.6
E
cDC1	CD80	1.09162	0.878343	1.03003		0.948342	1.04703	1.00463		1.13348	0.993116	0.961681	1.00171	1.04794	1.0293		2.31689	2.00231	1.92059	1.91365	2.10717	2.95991	1.84194		0.629059	0.554858	0.631983	0.643497	1.08468	0.76028		0.578258	0.977641	0.672321	1.14881	1.37625	0.734773		1.11246	1.05014	0.938471	0.814012	0.837039	0.893878		1.59985	1.52506	1.95605	1.55513
	CD86	1.03449	0.942543	1.02296		0.939675	1.02845	1.03188		1.11465	1.16629	1.08913	1.12458	1.1401	1.0213		1.51932	1.59042	1.55603	1.5063	1.51849	1.56247	1.63481		0.812815	1.09639	0.915558	1.11345	0.988717	0.979922		1.25559	1.28998	1.32026	1.32683	1.43684	1.22354		1.10605	1.05262	0.897102	0.909428	0.868517	0.878245		1.46698	1.43684	1.45438	1.39383
	MHC II	0.979259	0.680525	1.34022		0.818815	1.2431	0.938083		0.947675	1.40661	0.787145	0.963669	1.01657	0.895338		1.62225	1.69156	1.87346	1.89871	1.75288	1.72846	1.49799		0.448652	0.279768	0.499753	0.293806	0.62037	0.531593		1.08499	0.95485	1.03961	1.07261	1.23896	0.938156		1.1241	0.461725	0.332963	0.54369	0.269907	0.414234		1.4377	1.34987	1.22034	1.0169
CD206+	CD80	0.92445	1.01228	1.06327		0.889346	1.01439	1.09627		2.21537	1.79092	1.77178	1.84819	1.64681	1.74165		2.91641	2.67694	2.91744	2.65844	3.01816	3.62042	2.42069		1.0647	1.42017	1.19437	2.13396	2.30963	1.22522		1.73621	2.03597	1.98904	2.30661	2.43542	1.81398		1.99672	1.78949	1.60654	1.1581	1.33562	1.4453		1.92806	1.65331	2.59301	2.40973
	CD86	0.887807	1.03222	1.07997		0.922912	1.04786	1.02923		2.39268	2.01843	1.45306	1.73064	2.04671	1.62459		2.72108	3.24623	3.05132	3.17627	3.28595	2.91904	2.82251		1.08948	1.57476	1.24838	1.58797	1.8207	1.41122		1.98086	2.22526	2.42352	2.32271	2.51273	2.12352		2.03396	1.48041	1.28013	1.13897	1.19263	1.28732		2.24145	2.34959	2.6499	2.41894
	MHC II	0.92681	0.801818	1.27137		0.867879	1.12094	1.01119		1.43313	1.72426	1.41697	1.58017	1.32808	1.41809		2.02953	2.32074	2.23542	2.59042	2.65315	1.94759	1.881		0.844502	0.658714	0.981255	0.562603	1.349	1.0219		1.7939	1.87287	2.32232	2.13781	2.05372	1.86962		1.2684	0.979915	0.751623	1.06681	0.596231	0.852957		1.7085	1.82278	1.75344	1.64512
moDCs	CD80	1.02447	0.651346	1.32418		0.988192	1.04835	0.963459		0.845789	0.82969	1.04512	0.95915	0.796061	0.784851		0.980852	0.806925	0.817616	0.829743	0.885272	1.24302	0.79783		0.616705	0.919958	0.683121	1.28592	0.973984	0.746587		0.669858	0.699537	0.800862	0.89325	0.905058	0.745652		0.80272	0.943305	0.858768	0.786537	0.718183	0.705203		0.850327	0.713739	0.993458	1.00096
	CD86	0.994556	0.645628	1.35982		1.11076	0.986171	0.90307		0.811069	0.864218	0.786437	0.80007	0.826678	0.725319		0.845913	0.863125	0.84039	0.898317	0.867235	0.875326	0.797748		0.564554	0.825163	0.662027	0.850124	0.705495	0.694101		0.743803	0.739179	0.901143	0.813289	0.831014	0.772317		0.785449	0.712608	0.612039	0.641149	0.574631	0.585629		0.795051	0.839234	0.849895	0.87751
	MHC II	0.950998	1.47858	0.570426		0.886575	1.08239	1.03104		1.204	1.28272	1.0606	1.35578	1.22549	1.20892		1.18514	1.09229	1.27044	1.32395	1.22983	1.1425	1.06817		0.76262	0.823343	1.01873	0.820125	1.11594	0.977651		0.96421	0.956037	1.19001	1.05101	1.06691	0.908243		1.04852	0.83406	0.638317	0.86585	0.508702	0.718556		1.09424	0.901369	0.894225	0.823084
CD206-	CD80	1.01313	0.901546	1.08532		0.85944	1.04384	1.09672		1.39313	1.29832	1.27061	1.3034	1.16185	1.26288		1.87111	1.69923	1.67743	1.65527	1.92615	2.29601	1.56236		0.798065	1.11171	0.782609	1.45646	1.43516	0.837082		0.89053	1.09529	0.973437	1.17927	1.32222	0.911614		1.34525	1.40104	1.22311	0.955642	1.00144	1.15016		1.19786	1.1296	1.61525	1.49589
	CD86	0.979291	0.897032	1.12368		0.880413	1.07751	1.04208		1.81124	1.77445	1.43084	1.60456	1.73957	1.58061		2.79598	3.05172	2.97882	3.10018	3.24881	2.92548	2.84281		1.11882	1.42789	1.20993	1.32203	1.53532	1.3524		1.94937	2.09515	2.24338	2.24053	2.21366	1.96281		1.78955	1.47076	1.2429	1.28785	1.13929	1.28889		2.28248	2.38957	2.57608	2.32809
	MHC II	0.94227	0.860171	1.19756		0.894629	1.13798	0.96739		0.840501	0.863509	0.79433	0.955963	0.816933	0.754535		1.25219	1.2482	1.36869	1.48325	1.45015	1.16661	1.19051		0.542349	0.4034	0.707152	0.369215	0.809587	0.696948		1.09533	1.07974	1.18842	1.21844	1.08409	0.99345		0.75194	0.600617	0.475179	0.659107	0.371451	0.530635		1.01537	1.13065	1.06467	0.922884
Rec Mph	CD80	0.955387	1.04461	0.724644		0.868321	1.04168	1.09		0.78782	0.63531	0.725206	0.804741	0.713354	0.810629		1.38753	1.1201	1.28313	1.24031	1.38684	1.7351	1.24392		0.632925	1.1764	0.688383	1.43319	0.921471	0.685178		0.859035	0.894462	0.969789	0.992318	0.972885	0.827734		0.785062	0.903507	1.04349	0.767321	1.0069	0.818307		0.944508	1.09929	1.20437	1.06059
	CD86	1.06209	0.991164	0.946749		1.03545	0.873153	1.09139		1.01214	1.06446	0.955	1.02329	1.05076	0.885306		1.46996	1.38802	1.26748	1.34981	1.24207	1.27871	1.33642		0.808854	1.17681	0.927439	1.15522	0.775674	0.878284		1.21883	1.20169	1.46169	1.25527	1.37522	1.20938		0.8516	0.869594	0.646205	0.787963	0.675522	0.771812		1.27457	1.33012	1.29821	1.3179
	MHC II	1.03163	0.885004	1.08337		0.921655	1.03164	1.04671		1.14726	1.29551	1.0412	1.27676	1.38235	1.17732		1.55547	1.43437	1.55825	1.56883	1.89574	1.81444	1.71984		0.822872	0.666848	0.878383	0.663668	0.983697	0.922239		1.0702	0.961038	1.28288	1.22128	1.22118	0.981743		1.0687	0.964395	0.666274	1.01716	0.60534	0.788405		1.53451	1.45121	1.24052	1.12788
F																					G
	80172	157927	62308	81366		95182	199879	74706	87354		47561	101468	55663	58442		54279	120820	57677	60142			cDC1	cDC2 CD206+	cDC2 CD206-	DN DCs	moDCs
	71065	116174	66320	72156		97935	162517	79679	68291		38788	95098	40516	47824		57887	105239	46763	50170			5.33	62.2	23.3	5.62	2.66
		109600	84091	97128			114205	108202	100420			71184	66918	75856			78342	63918	80933			4.04	62.6	19.9	8.08	1.71
		119845	74071	62033			138892	81361	58812			80754	34051	41759			91967	51631	43276			3.02	45.6	17.1	7.9	1.84
		126777	118626	60145			187005	162829	62219			104182	79322	43951			112019	79332	44533			3.3	51.1	20.9	5.65	2.44
		115596	91647				131331	115606				88128	64072				91556	69365				4.36	59.3	19.6	7.98	1.95
																						3.78	45.9	20.6	4.79	2.64
																						4.12	35.3	19.7	2.74	5.47
																						3.51	42.2	18.7	3.91	4.87
																						2.71	36.7	16	2.46	3.97
																						2.38	40.7	18.6	2.79	4.31
																						2.08	50.7	25	3.39	6.96
																						2.69	45.1	23.1	3.7	7.31
																						3.31	40.1	21	3.75	5.98
																					cDC1	3.62	2.48		0.56	0.94	0.88			5.33	4.04	3.02	3.3	4.36	3.78		4.12	3.51	2.71	2.38	2.08	2.69	3.31		3.06	1.44	2.21	1.74	4.62
																					cDC2 CD206+	2.91	0.94		1.53	0.56	0.87			62.2	62.6	45.6	51.1	59.3	45.9		35.3	42.2	36.7	40.7	50.7	45.1	40.1		24.2	37.5	26.2	24.3	40.3
																					cDC2 CD206-	0.26	1.21		0.9	1.55	1.18			23.3	19.9	17.1	20.9	19.6	20.6		19.7	18.7	16	18.6	25	23.1	21		10.4	12.8	8.81	8.98	14
																					DN DCs	5.1	7.69		4.55	9.38	2.44			5.62	8.08	7.9	5.65	7.98	4.79		2.74	3.91	2.46	2.79	3.39	3.7	3.75		2.77	6.44	5.43	1.49	4.75
																					moDCs	0.31	0.98		3.07	6.67	1.9			2.66	1.71	1.84	2.44	1.95	2.64		5.47	4.87	3.97	4.31	6.96	7.31	5.98		1.21	2.84	1.61	3.06	1.66
H
	IL-1b	0.4295	1.67583	1.11812	1.4921
	IFNg	2.31185	1.4662	662.779	2.91541
	IL-5	0.2863	3.07739	2.74983	1.75328
	IL-10	0.8478	0.525043	21.1662	2.88662
	TNFa	1.18385	12.1334	48.273	9.99331
[truncated: 3 more columns]

## Sheet: Figure 4
A											B					C
	30.8	15.9	19.7	15.9		57	64.6	69.4	70.2			6.3	25	0			0	6.3	13.3	2		0	25	20.4	6.5		0	0	3.6	7.9
	27.9	16.9	10.8	16.6		61.3	68.6	82.7	70.9			0	18.4	6			0	0	5.6	4.6		0	18.4	23.1	21.6		0	6	0	4.7
	28.5	20.5	16.1	28.8		54.5	65.9	77.2	58.9			12	18.8	5.3			1.1	12	3.3	7		0.3	18.8	10.5	42.9		0	5.3	2.4	13
		24.1	13	29.5			60	78.7	52.2			11.7	29.7	10.2			0	11.7	2.6	9.2		0	29.7	16.1	39.6		0	10.2	5.2	18.5
		18.7	13.4	23.5			60	72.2	64.9										0	14.1				10	38.6				0	3.8
		21.7	16	15.6			59.7	68.7	64.8			37.4	46.7	25.2					0	12.7				0	29.3				0	7.8
												34.9	50.7	23.4					5.9	12.2				10	30.8				0	5
	40.2	32.3	11.4	17.6		47.7	55.3	85.4	74.5										0					0					0
	34.3	20.3	21.3	24.3		49.1	65.8	73.7	65.1
		17.9	17.6	18.9			71.8	76	70.9								0.06	37.4	6.28	41.8		0	46.7	28.7	48		0	25.2	6.06	34
		30.9	17.7	20.7			58.7	76.6	69									34.9	6.25	32.6			50.7	26	42.4			23.4	11.8	25.7
		17.4	16.3	17.7			69.6	76.1	67.2											38.6					47.6					30.6
		21.2	22.2	22.6			61.5	71	69
		21.1	11.8	14.7			66.2	83.3	74.3
	88.5	92.9	90.7	90.9		11.5	7.14	9.29	9.12
	92.6	93.6	96	92.4		5.88	6.44	4.05	7.55
	89.6	93.1	94.5	84.9		10.4	6.9	5.52	15.1
		91.2	94.9	85.7			8.33	5.06	14.3
		91.7	93.7	94.2			8.28	5.88	5.8
		93.9	87.3	94.9			5.3	12.7	5.14
	82.1	80	69	77.3		17.5	18.8	30.2	22.7
	76	88.2	79.5	68.1		24	11.3	19.8	30.7
		92.9	73.2	80.6			7.14	26	19.1
		82.8	86.6	80			17.1	12.3	19.6
		91.1	86	77.5			8.04	13.7	21.6
		88.5	82.2	70.2			11.1	17.2	29.6
		89.4	63.8	79.2			10.3	35.7	20.1
D																					E
	0.993662	1.34398	1.28622	1.51901		0.907517	1.2265	1.17752	1.20325		0.851866	0.939824	0.6877	0.702343		21.4	48.3	58.2	63.8			cDC1	10	3.02	1.8		4.09	5.71	5.62	2.36	2.38	3.01	1.5	1.28	1.48		13.3	8.19	13.6	9.81	12.5	2.66	1.515	4.465		5.65	5.51	6.25	3.09
	0.789625	1.61624	1.33814	1.42826		0.932802	1.41184	1.18767	1.32493		1.02814	0.868705	0.590734	0.845149		33.3	56.9	45.8	50			cDC2	56.4	43.2	22.5		75.3	73.6	74	57.1	60.2	56.1	64.7	74.85	79.5		51.9	54.1	54.8	48.8	56.3	60.3	62.7	47.85		68	69.2	64.8	62.5
	1.21671	1.34781	1.31881	1.22406		1.15968	1.25788	1.48025	1.13869		1.12	0.915764	0.652766	0.836464		38.5	59	39.3	68.5
		1.47715	1.40301	1.29069			1.50485	1.22379	1.09421			0.923158	0.682263	0.860558			53.5	51.5	59.8
		1.44703	1.21951	1.27519			1.17706	1.14659	1.13124			0.932926	0.863612	0.88615			72	56.8	61.6
		1.45239	1.57006	1.24883			1.13869	1.30032	1.55249			0.902625	0.619646	0.857579			59.6	61.4	27.8
	0.838763	0.82555	0.966815	1.07757		0.889798	1.31152	2.02318	1.40786		0.94326	1.05511	0.510918	0.884472		91.5	96.4	94.1	96.3
	1.16124	0.980515	1.03635	1.08488		1.1102	0.945694	1.33788	1.25608		1.05674	1.31127	0.705746	0.812308		88.2	88.9	93.8	95.5
		0.742008	0.935091	1.22822			1.18291	1.29971	1.97319			1.19557	0.881585	1.13383		83.6	85.7	90.7	94.1
		0.823418	1.05864	1.15247			1.05431	1.46376	2.08134			0.965076	0.905895	0.961125			97.6	90.7	98.8
		0.808805	0.688668	1.00378			1.14383	0.907067	1.07112			1.07739	0.840482	1.00506			96.4	96.2	90.3
		0.906655	1.02691	1.07069			0.954329	1.39423	1.4424			1.1489	0.641996	0.930364			93.3	93.9	94.3
		0.929672		0.958595			0.926153		1.44104			1.05361		0.933184			86.7		87.1
	0.995906	1.44722	1.54363	1.73724		0.926861	1.07114	1.19372	1.24233		0.972406	0.761918	0.794354	0.704577		25.5	50	54.8	66.3
	1.01839	1.55834	1.40539	1.53621		0.956878	1.43929	1.20457	1.12498		0.981135	0.817402	0.613875	0.709055		31	51.2	43.3	56.2
	0.985709	1.45522	1.37376	1.3996		1.11626	1.35543	1.17417	1.15712		1.04646	0.842239	0.671354	0.847161		14.8	41.5	50.9	45.8
		1.70654	1.18674	1.27817			1.55064	1.04867	0.99929			0.802948	0.734797	0.858328			52.9	27.9	46.9
		1.6858	1.40041	1.56356			1.21619	1.15848	1.29617			0.883076	0.768201	0.847823			54.8	47.3	56.7
		1.62022	1.45359	1.68557			1.29927	1.2098	1.80376			0.804676	0.651639	0.93955			41.5	57.2	51
	1.10807	1.5666	1.92914	1.75671		0.999133	1.70524	2.31426	2.08843		0.867336	0.940098	0.560548	0.880645		64.5	70.7	83.9	82.3
	0.891935	1.65199	1.65692	1.46491		1.00087	1.90117	1.94582	1.6736		0.98346	1.07872	0.681313	0.811817		44.9	57.2	76.2	72.6
		1.28921	1.30184	1.6621			1.76636	1.52319	3.03641			1.09337	0.876315	0.996608		47.5	64.1	65.3	72.4
		1.67157	1.41072	1.87242			1.86433	1.84829	2.40832			0.912975	0.850148	0.953555			76.5	72.2	81.3
		1.52504	1.4783	1.34618			2.07326	1.55007	1.40009			1.10897	0.860891	0.927826			66.7	73.9	57.9
		1.46807	1.68067	1.44445			1.8951	1.96359	1.58084			1.01061	0.582856	0.839176			52.6	76.4	70.9
		1.51153		1.50774			1.71261		1.91721			0.938751		0.852155			59.5		63.7
	0.72511	0.956168	1.11606	1.70557		0.653192	0.617546	0.90876	1.1396		1.10668	1.31848	0.997894	1.31891		42.9	75	66.7	82.1
	1.23035	1.2676	1.21987	1.36794		1.5709	1.0274	1.14552	0.9156		0.781409	1.25986	0.671601	1.0952		75	84.6	58.3	88.9
	1.04454	1.41687	0.951848	1.36001		0.775912	1.35676	1.04963	1.01885		1.11191	1.45859	0.940842	1.45859		71.4	37.5	45.5	78.7
		1.24614	1.19091	0.954185			1.41135	0.936514	0.695151			1.19296	1.01391	1.22112			43.8	78.3	64.7
		1.31001	2.20472	0.982439			0.983997	1.60707	0.721589			1.16982	1.30539	1.21053			88.5	100	58.3
		1.11755	0.996389	1.00304			0.993993	0.765258	1.16762			1.20205	0.791975	1.93203			100	68.1	44.4
	1.02565	1.29481	1.60096	1.70446		1.0781	1.45877	2.04504	1.67526		0.931805	0.917159	0.507045	1.04644		70.5	57.5	83.1	80.9
	0.974347	1.23064	1.52778	1.35416		0.921903	1.29168	1.84817	1.49619		1.0682	1.2108	0.716283	0.825269		43.2	56.5	78.6	70.3
		1.12642	1.47447	1.4304			1.26153	1.64112	2.22485			0.933031	0.869595	1.17803			50	67.4	61.6
		1.41697	1.52722	1.51218			1.69561	2.04904	1.97966			0.983022	1.00402	1.15402			66.4	81.2	68.9
		1.68959	1.26771	1.40796			1.72648	1.59753	1.4486			1.18389	0.910308	1.28192			77.8	79.5	76.5
		0.859188	1.37394	1.56204			1.56193	1.69887	1.62768			1.07601	0.549929	0.908581			50	79.7	71.3
		1.05565		1.47262			1.50272		1.73701			1.02562		0.928444			50		73
[truncated: 3 more columns]

## Sheet: Figure S1
B											C						D
	7.77	14	12.5	8.93		7.33	12.9	12.8	11.6			2.4	16	7	8.2			18.6	16.4	21.1	18.6		8.38	12.9	8.87	8.66
	8.33	14.9	10.9	8.44		9.24	13.8	11.2	8.8			1.28	12.2	11.8	1.8			27.4	13.3	19.2	20.5		11.2	16.1	11.2	9.36
	10.3	12.7	12.2	11.5		9.68	13.8	13.2	12.4			0.4	4	5.2	13.2			24.2	13	18.2	21.2		11.6	11.9	11.4	10.9
		14	12.2	8.35			13.6	13.9	10.6				7.4	4.4	4.2				15.5	16.4	19.5			11.8	12	7.24
		15.1	13.3	7.93			13.2	13.5	9.43				1.2	6.6	23.2				18.1	17.8	58.8			10.5	13.4	0.99
		12.9	10.4	9.22			13.1	12.2	10.4				8.6	11.6	7.2				17.7	16.3	25.6			11.7	12.6	5.82
		11.2	8.47	11.1			10.3	8.14	14.2				3.2	9.6	11				17.7	19.9	18.6			9.86	12	8.28
		19					16.3						6.8						14.5					14.1
		9.82					11.1						10.4						15.3					10.6
		8.54					10.2						6.2						18.9					9.13
		11.6					12.2						9.4
												3.36	3.9	7.8	33			30.7	22.3	26.7	20.2		6.08	6.46	7.57	8.97
												3.48	15.9	13.2	25.8			29.7	19.5	24	22.4		6.37	8.71	9.5	7.66
												5.46	16.2	10.8	19.5			32	14.2	21	24.8		6.86	10.8	7.81	8.7
													3.9	21.3	1.8				20.3	17.3	19.8			8.12	10.6	9.95
													4.8	5.7	13.5				18.1	22.8	22.2			9.54	6.67	8.14
													8.7	20.1	6.6				18.4	23.2	20.4			9.05	8.89	7.1
													6	26.1	20.1				14.4	21	19.8			10.6	11.1	10.7
													9.3	12.3					18.2	27.7				10.2	6.99
E						F						G
	2.19	1.96	2.61	2.31			1.06655	1.16187	0.968226	1.00125			0.21	2.15	0.99	0.67		0.000672	0.035475	0.007623	0.004489
	3.49	1.58	2.54	2.19			0.911183	1.34501	1.11383	1.08081			0.12	0.97	0.45	0.48		0.00042	0.011543	0.00261	0.002544
	3.08	1.54	2.49	2.39			1.02227	1.04779	0.967476	1.25044			0.17	1.22	0.83	1.69		0.000493	0.013908	0.005893	0.026871
		1.76	2.14	2.49				1.04553	1.09582	1.79985				1.13	1.76	1.44			0.013673	0.022704	0.027216
		2.24	2.19	0.38				0.995246	1.15662	0.818864				2.68	0.47	1.63			0.028676	0.003478	0.037979
		2.11	2.36	1.61				1.10408	1.22192	1.62197				1.86	1.07	0.83			0.023064	0.009202	0.005395
		2.13	2.86	1.75				0.98699	1.02377	1.29397				2.79	0.17	1.36			0.030969	0.001156	0.012376
		2.1						1.19415						3.05					0.02318
		2.04						1.07856						0.94					0.005828
		2.23						1.13785						0.83					0.005229
														1.02					0.012852
	3.87	3.09	3.57	2.2			0.978429	1.10592	1.23921	1.23342			0.06	0.99	0.2	0.29		0.0004	0.0069	0.0014	0.002
	3.63	2.73	3.62	2.65			0.945589	1.32904	1.41404	1.36381			0.14	1.41	0.64	0.53		0.001	0.0099	0.0045	0.0037
	3.89	1.93	3.3	3.27			1.07598	1.4633	1.49421	1.28268			0.031	0.45	0.35	0.2		0.0002	0.0032	0.0025	0.0014
		3.23	2.46	2.81				1.42466	1.63522	1.35512			0.074	0.5	0.16	0.65		0.0005	0.0035	0.0011	0.0046
		2.73	3.52	2.86				1.51642	1.47972	1.18416				0.64	0.63				0.0045	0.0044
		2.67	3.68	2.63				1.55602	1.50579	1.23921				0.98	0.53				0.0069	0.0037
		2.37	3.12	2.57				1.50579	1.67386	1.18513					0.2					0.0014
		2.78	3.8					1.36285	1.19478
												I
							0.868586	1.04005	1.22497	1.38048			0.002976	0.007755	0.005082	0.002948		0.00384	0.045705	0.019712	0.017286
							0.999479	1.25323	1.36827	1.63246			0.00217	0.00476	0.003422	0.002809		0.003325	0.029631	0.010672	0.013462
							1.13194	1.19076	1.19232	1.37474			0.002668	0.003762	0.004686	0.009063		0.003596	0.021204	0.018886	0.053583
								1.02962	1.35899	1.41635				0.007865	0.008256	0.005859			0.034485	0.045537	0.040635
								0.999374	1.33688	1.00553				0.00428	0.00555	0.006058			0.032849	0.02146	0.040775
								1.14017	1.267	1.27023				0.004216	0.007396	0.002275			0.026784	0.02752	0.011245
								1.14925	1.28463	1.66187				0.005883	0.002856	0.004368			0.035742	0.00476	0.021112
								1.16416						0.004104					0.023332
								1.10482						0.002418					0.012772
								1.26784						0.002646					0.013293
														0.005418					0.027468
							0.881818	0.952462	0.816288	1.05076			0.01827	0.00609	0.01008	0.00798		0.01533	0.02366	0.02128	0.02786
							1.11932	0.880492	1.07405	0.902273			0.01491	0.00693	0.01099	0.0049		0.0119	0.03381	0.02786	0.02261
							0.998864	0.895644	1.12765	1.05265			0.01624	0.00553	0.01988	0.01001		0.0119	0.02625	0.02737	0.02884
								0.80625	1.29621	1.10606			0.01141	0.00616	0.01631	0.00469		0.01155	0.02429	0.01421	0.02324
								0.926515	1.18826	1.07008				0.00931	0.01099				0.02541	0.02947
								1.02727	1.1947	1.11117				0.00518	0.01064				0.02044	0.03045
								0.912689	1.22708	1.17197					0.01134					0.01624
								0.814394	0.915909
													0.0008	0.00165	0.000847	0.001005		0.000416	0.00363	0.001463	0.00134
													0.00063	0.000988	0.000812	0.001113		0.000245	0.002856	0.000754	0.000954
													0.000464	0.000878	0.000994	0.00159		0.000348	0.002508	0.00142	0.002862
														0.001041	0.001806	0.003024			0.003146	0.003354	0.003024
														0.000738	0.001184	0.002167			0.002568	0.001628	0.002796
														0.00093	0.001118	0.001235			0.002976	0.001548	0.000975
														0.000866	0.000374	0.001274			0.002664	0.00053	0.001365
														0.00076					0.002128
														0.00062					0.001178
														0.000693					0.001197
														0.00189					0.00252
													0.00112	0.00084	0.00091	0.00119		0.0009	0.0019	0.0008	0.0016
													0.00133	0.00112	0.00126	0.00098		0.0008	0.0018	0.0017	0.0017
													0.00119	0.0006	0.00119	0.00133		0.0008	0.0018	0.0013	0.0017
													0.00126	0.00091	0.00077	0.00057		0.0008	0.0015	0.0008	0.0013
														0.00119	0.0014				0.0018	0.0019
														0.00062	0.00105				0.0015	0.002
															0.00069					0.001
J
	1843	9151	4522	6297		1191	3161	3457	2595		5506	6938	7808	7091		35057	29194	30209	27817		412	1096	900	1091
	2216	13090	8069	9187		1466	3273	3361	2430		5892	9780	10449	7024		34137	28332	42320	24059		714	1788	1647	1201
	1738	9542	3706	6265		2353	3269	3822	3056		5522	7837	7756	7463		29324	27262	35044	27584		103	609	628	831
	2039	9075	3188	8793		2380	2894	3164	2551		5755	8957	7315	6969		34991	32777	32854	20013		583	1451	796	842
		7272	5095				3272	2929				8722	7214				32132	33291				1067	894
		11640	6263				2550	3601				8262	7949				23586	30473				1452	631
			4355					3300					8473					35433					861
	5332	11515	9681	10504		98.7	2128	905	1093		3442	4812	4198	4145		58655	82908	51141	57178		2332	1441	1367	1383
	5783	16077	10902	12085		453	2246	1983	1263		3820	8292	5984	4099		63202	58482	62302	64171		2286	2130	1610	1352
	4677	13623	8683	9670		568	858	1544	1197		3174	5015	4785	4015		49588	65477	64115	53969		1782	990	1297	1382
	6670	11683	8937	11277		224	1406	1603	1768		3881	4308	4350	3950		56768	53116	57258	48148		2667	1496	1418	1208
		10271	8554				1459	1233				4315	3969				55947	71229				1251	1270
		15337	10025				863	1361				5658	4599				59839	68586				1674	948
			8414					1111					3784					48403					1368
	4074	12850	8772	11196		951	2452	1452	1221		2970	4698	4536	4003		92196	84199	47220	62629		2125	1739	1926	1722
	4308	19891	10728	13673		1563	1917	2429	1928		3602	8864	6255	5036		90430	54283	43646	76864		2086	4734	3307	1996
	3077	16218	7157	9209		1518	940	1925	1628		3117	5626	5198	4399		70504	68092	50574	59359		2000	1874	1861	1745
	4426	14024	8655	13563		1275	1155	2297	1785		2840	5069	4871	4915		84868	57612	62975	47039		2304	2043	2229	2208
		10205	8773				2328	1760				4905	4451				65437	70380				1860	1834
		17848	9859				864	1887				6160	6084				61945	68278				3038	2255
			7221					2009					4505					65597					2681
	4393	8114	6871	6957			532	346	349		4266	5839	6585	5393		21473	25309	31494	23367		1842	2082	2275	2040
	4657	13550	9077	7632		64.7	1215	1055	442		4879	11167	9278	5338		29887	38764	44646	20488		2220	5410	3512	1932
	3674	9646	7722	8120		307	373	847	610		4697	7057	7074	6442		28152	30153	36446	29923		1951	2333	2303	2559
	7932	9582	7549	8724		32.9	942	1097	695		6194	7703	6492	5686		38218	34469	39510	19790		3654	2914	2269	1923
		8289	6356				657	409				7052	5506				31159	29902				2524	1900
		11202	7937				582	497				8400	5769				33398	28019				3106	1738
			6102					610					6957					38144					2257

## Sheet: Figure S3
B						C
	3.62	6.18	6.55	2.46			Mph	2.4978	1.84506	0.94402		6.3986	6.7517	5.9599		0.45114	0.15576	0.5088	0.71925	0.680475	0.19401		0.2358	0.20237	0.25172	0.4148	0.2704	0.15456	0.19964		0.461775	1.85625	1.20445	2.626	0.39483	0.67575		0.73036	0.7571	1.63908	0.89694	0.92448	0.47619	0.56329		0.175152	0.65312	0.205625	1.07285
	3.22	1.76	13.75	10.4			DCs	0.0366	0.0399	0.0108		0.03841	0	0.0548		0.1403	0.0264	0.1152	0.1873	0.2118	0.0676		0.1146	0.09996	0.11774	0.15895	0.1157	0.0672	0.11222		0.1526	0.3451	0.2917	0.3081	0.1123	0.1815		0.24056	0.24069	0.37062	0.3465	0.36936	0.19647	0.16016		0.0342	0.2361	0.0552	0.2333
	1.54	4.8	11.05	2.35			Monocytes	0.005	0.016	0.007		0.02	0.01	0.02		0.828	0.264	0.6	1.111	1.172	0.265		1.03	1.34	1.24	1.9	1.07	0.76	1.2		0.604	1.774	0.99	2.639	0.726	0.788		1.97	1.98	7.8	3.84	4.23	2.18	1.44		0.298	1.29	0.228	1.145
		8.75	13	12.15			Eosinophils	0.174484	0.016422	0.17248		0.58208	0.20116	0.72546		1.8231	0.63712	1.44	2.8525	4.6655	1.0672		1.914	1.0486	1.1658	1.768	1.5795	1.6368	2.015		2.87545	2.54375	3.7791	0.5941	0.8159	2.895		3.6084	2.5425	2.40903	5.3856	6.0264	2.9193	2.6117		0.75768	3.8272	0.7896	5.2245
		10.75	4.1	5.05			Neutrophils	0.006154	0.004508	0.009702		0.21293	0.04922	0.04601		1.98996	0.44176	1.4544	2.695	2.61225	0.8352		1.728	1.3083	1.9546	2.72	2.1125	1.2768	1.4694		1.06765	1.14125	2.30945	1.716	1.2177	1.125		2.8892	2.3956	5.0895	5.2272	4.9896	2.5308	1.7654		0.5043	2.1944	0.43005	1.90755
		2.9	7.5	3.55			T cells	0.158918	0.285614	0.074998		0.54784	0.53821	0.76184		0.208884	0.07304	0.14832	0.17675	0.267675	0.10904		0.1614	0.16856	0.2117	0.3536	0.34125	0.21456	0.25854		0.29213	1.69125	0.571285	1.599	0.1804	0.3435		0.85808	0.90626	3.0798	1.11474	1.2852	0.70596	0.56602		0.142926	0.46488	0.099405	0.516375
							B cells	0.325076	0.6762	0.18326		1.2519	1.5087	1.605		0.17922	0.04488	0.07056	0.193375	0.3139	0.11194		0.1692	0.15925	0.23142	0.2533	0.3198	0.21264	0.27962		0.499765	2.10375	0.65416	1.677	0.2583	0.81		0.58032	0.94581	1.75392	0.99198	1.85112	0.8325	0.75439		0.35178	0.96304	0.329	1.12266
	2.3	6	12.4	11.8
	4.6	4.9	11.3	9.7			Mph	69		61.3		59.8	63.1	55.7		7.3	8.85	10.6	8.22	6.33	6.69		3.93	4.13	4.34	4.88	4.16	3.22	3.22		7.05	13.5	10.9	20.2	9.63	9.01		5.89	6.7	6.28	4.53	4.28	4.29	6.19		7.12	6.28	8.75	8.83
	4	5.8	26.1	3.8			DCs	1.01		0.7		1.67	0.93	1.37		2.27	1.5	2.4	2.14	1.97	2.33		1.91	2.04	2.03	1.87	1.78	1.4	1.81		2.33	2.51	2.64	2.37	2.74	2.42		1.94	2.13	1.42	1.75	1.71	1.77	1.76			2.27	2.35	1.92
		8.5	19.8	6.6			Monocytes	0.14		0.47		0.9	0.29	0.6		13.4	15	12.5	12.7	10.9	9.14		17.2	27.4	21.3	22.4	16.5	15.8	19.3		9.22	12.9	8.96	20.3	17.7	10.5		15.9	17.5	29.9	19.4	19.6	19.6	15.8		12.1	12.4	9.7	9.42
		6.5	21.6	7.8			Eosinophils	4.82		11.2		5.44	1.88	6.78		29.5	36.2	30	32.6	43.4	36.8		31.9	21.4	20.1	20.8	24.3	34.1	32.5		43.9	18.5	34.2	4.57	19.9	38.6		29.1	22.5	9.23	27.2	27.9	26.3	28.7		30.8	36.8	33.6	43
		4.8	11.1	9.3			Neutrophils	0.17		0.63		1.99	0.46	0.43		32.2	25.1	30.3	30.8	24.3	28.8		28.8	26.7	33.7	32	32.5	26.6	23.7		16.3	8.3	20.9	13.2	29.7	15		23.3	21.2	19.5	26.4	23.1	22.8	19.4		20.5	21.1	18.3	15.7
		6.2	9.1	10.7			T cells	4.39		4.87		5.12	5.03	7.12		3.38	4.15	3.09	2.02	2.49	3.76		2.69	3.44	3.65	4.16	5.25	4.47	4.17		4.46	12.3	5.17	12.3	4.4	4.58		6.92	8.02	11.8	5.63	5.95	6.36	6.22		5.81	4.47	4.23	4.25
							B cells	8.98		11.9		11.7	14.1	15		2.9	2.55	1.47	2.21	2.92	3.86		2.82	3.25	3.99	2.98	4.92	4.43	4.51		7.63	15.3	5.92	12.9	6.3	10.8		4.68	8.37	6.72	5.01	8.57	7.5	8.29		14.3	9.26	14	9.24
D						F
	5.5	37.3	31	28.3			cDC1	cDC2 CD206+	cDC2 CD206-	DN DCs	moDCs	Rec Mph		cDC1	0	0	0		0.76	0.38	0.46	0.23	0.5	0.45	0.28		0.31	0.26	0.17	0.2	0.3	0.52		0.81	0.33	0.89	0.43	0.5	0.34	0.34
	7.84	37.5	60.6	29			0.76	1.33	0.45	0.27	0.62	1.95		cDC2 CD206+	0.02	0	0.02		1.33	1.61	2.15	2.2	2.08	2.52	2.84		7.37	5.92	3.4	2.92	3.13	8.29		1.87	0.97	1.62	1.43	1.54	1.4	0.97
	11.9	36.5	31.1	27.4			0.38	1.61	0.78	0.38	0.93	2.33		cDC2 CD206-	0.07	0.07	0		0.45	0.78	0.57	0.89	1.13	0.87	0.86		0.4	0.45	0.46	0.27	0.53	0.71		1.25	0.41	0.63	0.61	0.54	0.28	0.46
		37.2	66.3	43.5			0.46	2.15	0.57	0.29	0.82	1.61		DN DCs	0	0	0		0.27	0.38	0.29	0.39	0.42	0.41	0.29		0.35	0.15	0.46	0.13	0.31	0.51		1.23	0.4	0.22	0.34	0.2	0.17	0.29
		30.7	34.6	31.2			0.23	2.2	0.89	0.39	0.96	2.08		moDCs	0.38	0	0.32		0.62	0.93	0.82	0.96	1.5	1.46	1.06		2.23	2.09	1.25	0.52	1.39	3.32		1.18	0.68	0.87	0.75	0.48	1.19	0.68
		27.2	36.9	28.1			0.5	2.08	1.13	0.42	1.5	1.7		Rec Mph	0.04	0.06	0.03		1.95	2.33	1.61	2.08	1.7	1.45	2.12		9.49	7.53	5.52	2.37	4.51	10.1		1.67	1.45	1.68	1.64	1.01	1.51	1.32
							0.45	2.52	0.87	0.41	1.46	1.45
	2.1	23.4	18.8	13.1			0.28	2.84	0.86	0.29	1.06	2.12
	2.17	20.2	23.2	17.5
	3.5	21.1	51	12.2
		19	29.1	14.2
		18.8	23.2	13.3
		19.4	21.3	10.5
		17.9	16.3	11.8
G											H
												cDC1	0.9652	1.037	0.9978		0.9907	0.9907	1.0187		0.8674	0.9783	0.9	0.9326	0.9196	0.8935		0.8794	0.9215	0.9047	0.9271	0.9439	0.8944	0.9327		0.9	0.9326	0.9326	0.7435	0.8739	0.9		0.972	1	0.8813	0.9626	0.9533	0.9626	0.972
	1	1.2125	1.2009	1.0974		1	1.1342	0.698	0.8456			cDC2 CD206+	0.9854	1.0042	1.0104		1.0065	0.9967	0.9967		0.8358	0.9168	0.7983	0.8233	0.8857	0.842		0.8824	0.9557	0.9195	0.9577	0.9293	0.9137	0.9381		0.7921	0.8233	0.8233	0.6424	0.7983	0.842		1.0065	0.9967	0.9195	0.9391	0.9664	0.9557	0.9743
		1.1918	1.2346	1.039			1.0403	0.6302	1.1879			cDC2 CD206-	0.9801	1.0132	1.0066		1.0075	0.9968	0.9957		0.8477	0.9272	0.8411	0.8675	0.9139	0.8874		0.935	0.9862	0.9425	0.9872	0.9744	0.951	0.9819		0.8543	0.9139	0.8675	0.7351	0.8543	0.8874		1.0224	1.0351	0.9531	0.9957	1.0117	1.0085	1.0117
		1.3511	1.0614	0.9865			1.2081	0.8725	1.0336			DN DCs	0.996	0.966	1.038		1.0373	0.9889	0.9738		0.846	0.936	0.858	0.882	0.882	0.882		0.9527	0.9859	0.9708	0.9879	1.005	0.9668	1.0171		0.864	0.882	0.876	0.708	0.846	0.846		1.0272	1.0473	0.8902	1.0171	1.0373	1.0373	1.0171
		1.1959	0.8869	1.1279			1.0738	0.5584	1			moDCs	1.0248	0.8655	1.1097		1.0317	1	0.9683		0.6903	0.7805	0.6637	0.7062	0.7646	0.7274		0.7008	0.7571	0.7198	0.754	0.7508	0.746	0.7405		0.7221	0.7381	0.7115	0.5841	0.6956	0.7274		0.8175	0.8254	0.7675	0.7849	0.7937	0.7857	0.7722
		1.1373	0.7191	0.9352			1.0805	0.3369	0.7181			Rec Mph	1.02959	0.994083	0.976331		1.05706	0.913938	1.029		0.757396	0.840237	0.733728	0.775148	0.798817	0.781065		0.849392	0.869036	0.841908	0.86623	0.840037	0.813845	0.844715		0.786982	0.763314	0.757396	0.60355	0.721893	0.769231		0.935454	0.944808	0.861553	0.913003	0.895229	0.927035	0.908326
		1.2306	1.007				0.9732	0.7047
		1.5056	0.8735				1.094	0.4114			I											J
		1.578	0.9157				1.1007	0.6711				138302	106043	68406	67461		93274	73937	55000	98439			0.52	2.09	1.69	1.49
												71487	105774	75682	57291		88831	83391	61214	51470				2.63	2.17	2.57
													77165	92233	78137		99377	58616	70725	47921				1.68	0.8	1.4
	1.0851	1.447	0.6364	0.8931		0.9588	1.1606	0.4196	0.7585				90203	86954	49518			66390	70684	63942				1.62	2.77	1.25
		0.9263	0.7466	0.7306			0.4219	0.6875	0.4907				105202	98219	52177			73636	65266	43767				1.68	1.85	1.61
	1.1282	1.4576	1.1845	0.8754		1.1771	1.0619	0.8139	0.8076				94643	81640				65953	65410	47195				1.69	1.68	2.99
	0.7868	1.1404	0.7724	1.2615		0.8641	1.312	0.5665	1.19
		1.0453	0.6586	0.9765			1.0527	0.5734	0.6182														0.37	6.89	4.98	11.6
		1.4803	0.6201	0.8952			1.4448	0.3824	0.5025														0.57	11.4	6.61	7.9
		1.4185	0.7843	1.2171			1.3355	0.628	0.6773														0.47	7.35	8.96	6.59
																								8.14	7.23	5.08
																								9.1	6.99	6.76
																								7.15	5.38	7.51
																								9.45	4.08	6.23
K																L							M
	0	1.59469	0.545476	1.54879		0	1.15232	0.914267	0.933496		0	1.38353	1.67013	0.815952				PBS	OVA	w1	mw1			0.01	2.84126	1.51377	2.53592
	0	0.62791	0.552297	1.13257		0	0.797884	0.995969	1.22017		0	0.819592	1.29136	1.6779			IL-1b	0.427675	0.532304	0.212049	0.388042			0.664062	5.73021	2.04219	0.91795
	0	0.777401	0.531486	0.95753		0	1.11185	1.25535	1.39374		0	1.10785	0.701609	1.97559			IFNg	1.12075	0.532582	1.5872	0.605572			0.471743	5.04287	1.76317	5.0251
	0		0.607446	1.05037		0		0.657402	1.02057		0		0.948165	1.92247			IL-5	0.0206403	0.307234	0.0785492	0.268154				2.41743	3.09213	0.867328
			0.519462	0.433559				0.711731	0.784869				1.26968	0.733877			IL-10	0.590243	0.162845	2.31696	0.0247082				1.78646	3.07954	1.54126
				0.810467					1.43555					1.39461			TNFa	0.779568	3.09324	1.42603	1.8331				4.27615	1.25019	2.62527
				0.51056					0
																								2.38726	11.2178	1.00234	2.80054
																								0.01	0.01	0.610408	1.37706
		0.507182	0.518685	0.7821			0.965077	1.30431	1.05179			0.983079	0.54129	0.739907										1.13434	2.01172	0.554819	1.84528
		1.01209	0.872163	1.38364			1.09698	1.14316	1.02587			1.01303	0.649786	1.06691											1.14315	0.868481	0.082104
		0.861587	0.555212	0.597209			1.05825	1.30047	0.976431			0.809449	0.671932	0.673752											0.858017	0.327282	1.17664
		0.791326	0.642657	0.844544			0.896596	1.68684	0.929056			1.19485	0.62009	0.758423											1.32357	1.8054	1.61436
		2.47148	1.18598	0.657517			1.18777	1.73029	0.961472			1.14337	0.642507	0.767034											1.55351	0.628687	1.42147
		0.771478	1.02727				0.993514	1.93009				0.998237	0.822356
		0.935335	0.725889				0.962519	1.77547				1.11972	0.938731											0.01	0.01	0.01	1.09338
		0.649524	0.637129				0.839289	1.87843				0.738266	0.693158											2.82833	2.76038	0.479324	1.2706
			0.930029					1.37188					0.912974											1.93107	0.954525	0.356931	0.965027
																									0.156158	10.3583	0.334089
	0	0.984401	1.4771	1.86514		0	1.13775	1.41941	1.65727		0.32109	1.6079	1.30681	0.996002											0.186369	1.35014	0.921742
	0		0.896899	0.54689		0		1.6563	1.80493		0.33384		1.04703	1.62342											1.01458	0.01	0.01
	0	0.813871	0.525511	1.1256		0	1.05919	1.42754	1.24221		0.35716	0.733079	0.859115	1.60362
	0	1.20316	0.938661	1.41023		0	1.23296	0.951073	1.46104		0.28158	1.08805	0.901951	1.25217										1.36609	0.01	0.289775	0.01
			0	1.02169				1.11843	1.12805		0.27549		1.28615	1.19581										0.578994	0.01	0.484347	0.184697
									0.822219					1.37582										0.01	0.846625	5.13932	1.12462
									1.48082					0.784293											0.29784	0.436989	0.01
																									0.152684	0.239883	0.01
																									0.01	0.929295	1.15961
		0.924324	0.661252	0.619064			0.972275	2.92383	1.04375			0.868362	2.60408	1.30733											0.514398	0.549347	0.778667
		0.872437	0.491295	1.48385			0.955874	1.98159	1.24426			1.07659	1.24947	1.19793
		0.794073	0.66532	0.665694			0.976845	2.45945	0.879033			1.16082	1.73167	1.01787
		1.2602	1.20714	0.930678			0.705359	3.66103	1.52636			1.2073	2.28633	1.19964
		0.943135	0.85439	0.758964			0.96472	3.72701	1.09878			0.905374	2.58421	1.26136
		1.25523	0				0.6766	3.53113				0.892825	2.18822
		1.19196	0.262006				2.00899	3.55593				0.955057	2.85733
		0.758639	0.71117				0.739342	2.87047				0.93367	2.61407
								2.64019					2.33353
[truncated: 9 more columns]

## Sheet: Figure S4
A						B
	2.5	1	9.1	5.9			Monocytes	0.0028	0.0018	0.0012		0.012	0.006		0.0013	0.0091	0.0261	0.038	0.0143	0.0036		0.0238	0.0433	0.0403	0.0245	0.0232	0.0198	0.0404			0.01	0.0403	0.0112	0.0223	0.0037	0.0067		0.0206	0.0315	0.0588	0.0658	0.053	0.0157	0.0195		0.0159	0.017	0.0162	0.0122
	2.1	1.9	16.8	8.5			DCs	0.0013	0.0012	0.0014		0.0108	0.0078		0.0013	0.0029	0.0081	0.0114	0.0143	0.005		0.0267	0.0125	0.0074	0.0147	0.0053	0.0053	0.0132			0.0182	0.0353	0.0189	0.0445	0.0048	0.0101		0.0063	0.027	0.0311	0.0579	0.0398	0.0305	0.0079		0.0058	0.0119	0.0216	0.0238
	1.3	4.5	7	9			Eosinophils	0.0008	0.0008	0.0014		0.006	0.017		0.0025	0.0099	0.027	0.041	0.0375	0.0122		0.0942	0.0333	0.0295	0.0318	0.0373	0.0436	0.1001			0.0455	0.0857	0.0406	0.0413	0.0104	0.0185		0.0623	0.0506	0.0727	0.0973	0.0553	0.0374	0.0424		0.0236	0.0459	0.0369	0.0765
		7.6	15.9	17			Neutrophils	0.0018	0.0021	0.0016		0.005	0.004		0.0021	0.0186	0.068	0.073	0.033	0.009		0.0676	0.1248	0.0974	0.1077	0.1048	0.0658	0.0621			0.0146	0.0269	0.0245	0.0175	0.007	0.0112		0.0444	0.0686	0.0277	0.0789	0.0685	0.0384	0.0322		0.0266	0.0374	0.0189	0.0221
		7.5	3.7	8.7			T cells	1.99	1.6884	0.9113		5.251	2.456		0.501	0.8626	2.196	2.964	2.9175	2.2185		3.9032	2.9952	2.4895	2.6071	2.16	2.1006	2.9876			4.0222	8.0976	2.751	6.996	1.5873	2.7384		1.7952	4.2375	6.2626	8.942	6.7405	4.0738	2.8578		2.7081	3.5955	3.645	12.036
		4.5	5.6	8.1			B cells	0.4775	0.3864	0.3614		3.405	1.946		0.476	0.9538	2.07	4.3244	4.365	2.187		4.8266	4.6925	2.0664	2.8458	2.8836	2.3861	4.237			4.8139	7.98	3.934	8.3793	2.035	2.6768		2.2651	5.8785	9.0479	15.7537	14.0335	5.1266	3.7312		3.0208	4.624	5.067	4.386
	0.08	9.52	5.28	13.8			Monocytes	0.11	0.087	0.096		0.13	0.13		0.13	0.48	0.58	0.5	0.19	0.081		0.25	0.52	0.82	0.4	0.43	0.41	0.52			0.11	0.24	0.16	0.14	0.1	0.12		0.39	0.28	0.34	0.25	0.24	0.16	0.23		0.27	0.2	0.18	0.072
	8.96	8.32	11.24	12.92			DCs	0.051	0.059	0.11		0.12	0.17		0.13	0.15	0.18	0.15	0.19	0.11		0.28	0.15	0.15	0.24	0.1	0.11	0.17			0.2	0.21	0.27	0.28	0.13	0.18		0.12	0.24	0.18	0.22	0.18	0.31	0.09		0.098	0.14	0.24	0.14
	4.6	4.92	17.3	10.44			Eosinophils	0.031	0.039	0.11		0.07	0.37		0.25	0.52	0.6	0.54	0.5	0.27		0.99	0.4	0.6	0.52	0.69	0.9	1.29			0.5	0.51	0.58	0.26	0.28	0.33		1.18	0.45	0.42	0.37	0.25	0.38	0.5		0.4	0.54	0.41	0.45
		6.12	26.3	9.24			Neutrophils	0.071	0.1	0.12		0.06	0.09		0.21	0.98	1.51	0.96	0.44	0.2		0.71	1.5	1.98	1.76	1.94	1.36	0.8			0.16	0.16	0.35	0.11	0.19	0.2		0.84	0.61	0.16	0.3	0.31	0.39	0.38		0.45	0.44	0.21	0.13
		5.4	22.1	7.32			T cells	79.6	80.4	70.1		58.6	53.4		50.1	45.4	48.8	39	38.9	49.3		41	36	50.6	42.6	40	43.4	38.5			44.2	48.2	39.3	44	42.9	48.9		34	37.7	36.2	34	30.5	41.4	33.7		45.9	42.3	40.5	70.8
		4.84	9.84	8.64			B cells	19.1	18.4	27.8		38	42.3		47.6	50.2	46	56.9	58.2	48.6		50.7	56.4	42	46.5	53.4	49.3	54.6			52.9	47.5	56.2	52.7	55	47.8		42.9	52.3	52.3	59.9	63.5	52.1	44		51.2	54.4	56.3	25.8
		7.76	8.48	11.76
C						D
	0	0	0	0.92			47847	58241	76281	92309		31625	38722	43220	44200		54267	71742	82286	92667
	0	2.34	0	4.27			35442	79849	66294	90689		37758	32575	38644	44971		75757	87805	146093	82826
	0	7.85	0.66	2.3				53764	86451	79441			32793	31585	55355			118321	111553	113701
	0.46	0.97	0	0.69				63681	78401	71432			32265	34586	34278			110608	112156	64397
		0	0	3.74				51221	67441	75514			36673	33137	41276			75598	106105	58984
			0	11.78				66174	68124	95561			40728	37785	56502			80980	52948	87739
			0	4.63
	0.36	0.74	0.37
	0	3.71	0.45
	0	1.4	0.47
		1.63	0.12
		1.68	1.25
	0	1.61	4.09	1.23
	0	3.52	1	1.61
	0	4.37	0	3.84
	0	6.8	0	1.4
		2.79	0	1.25
			1.82	8.4
			0	9.27
	0	0.74	0.37
	0	2.28	0
	0	1.6	0
		1.63	0.35
		1.68	1
	0	2.42	0	1.54
	0	1.76	0.5	3.74
	0	0.87	0	5.37
	0	0	0	0.69
		0	0	13.71
			0	8.4
			0	5.3
	0	1.37	0
	0	10.2	1.2
	0	4.61	0
		5.04	1.73
		2.75	0.5
[truncated: 9 more columns]
